# Supplementary material for: cor1 Gene: A Suitable Marker for Identification of Opium Poppy (Papaver somniferum L.)
Source: Foods. 2024 May 7;13(10):1432. doi: 10.3390/foods13101432 (PMC11120590; doi:10.3390/foods13101432)
Supplement: Supplementary file 1 [file foods-13-01432-s001.zip]

Archive with 1 entries (1 files):
- foods-2963943-supplementary.pdf
